# Supplementary material for: A Literature Review of Changes in Phase II Drug-Metabolizing Enzyme and Drug Transporter Expression during Pregnancy
Source: Pharmaceutics. 2023 Nov 15;15(11):2624. doi: 10.3390/pharmaceutics15112624 (PMC10674389; doi:10.3390/pharmaceutics15112624)
Supplement: Supplementary file 1 [file pharmaceutics-15-02624-s001.zip]

Archive with 3 entries (3 files):
- SupplementaryMaterialS1.xlsx
- SupplementaryMaterialS2.pdf
- SupplementaryMaterialS3.pdf
